# Supplementary material for: Urban-rural disparity in the utilization of national community-based hypertension monitoring service—results from the China Health and Retirement Longitudinal Study, 2015
Source: PeerJ. 2019 Oct 15;7:e7842. doi: 10.7717/peerj.7842 (PMC6798903; doi:10.7717/peerj.7842)
Supplement: Supplemental Information 2 [file peerj-07-7842-s002.zip]

Archive with 1 entries (1 files):
- 2.csaplan
