# Supplementary material for: Urban-rural disparity in the utilization of national community-based hypertension monitoring service—results from the China Health and Retirement Longitudinal Study, 2015
Source: PeerJ. 2019 Oct 15;7:e7842. doi: 10.7717/peerj.7842 (PMC6798903; doi:10.7717/peerj.7842)
Supplement: Supplemental Information 2 [file peerj-07-7842-s002.zip › 2.csaplan]

<?xml version="1.0" encoding="UTF-8" standalone="no"?>
<SPSSComplexSamples version="1.0">
	<Header copyright="Copyright (c) IBM Corp., 2012. All Rights Reserved."/>
	<AnalysisDesign SRSestimator="wor" numberOfStages="1">
		<AnalysisStage estimationMethod="wr" stageNumber="1">
			<StrataVarList numberOfVariables="1">
				<Variable name="strat"/>
			</StrataVarList>
			<ClusterVarList numberOfVariables="1">
				<Variable name="communityID"/>
			</ClusterVarList>
		</AnalysisStage>
		<Weight>
			<Variable name="INDV_weight_ad2"/>
		</Weight>
	</AnalysisDesign>
</SPSSComplexSamples>
